# Supplementary material for: Immunotechniques for the Group Determination of Macrolide Antibiotics Traces in the Environment Using a Volume-Mediated Sensitivity Enhancement Strategy
Source: Biosensors (Basel). 2023 Oct 10;13(10):921. doi: 10.3390/bios13100921 (PMC10605010; doi:10.3390/bios13100921)
Supplement: Supplementary file 1 [file biosensors-13-00921-s001.zip]

Archive with 1 entries (1 files):
- biosensors-2623201-supplementary.pdf
